# Supplementary material for: Influences of environment, human activity, and climate on the invasion of Ageratina adenophora (Spreng.) in Southwest China
Source: PeerJ. 2023 Mar 9;11:e14902. doi: 10.7717/peerj.14902 (PMC10008309; doi:10.7717/peerj.14902)
Supplement: Supplemental Information 1 [file peerj-11-14902-s001.zip]

Archive with 20 entries (19 files):
- file 1/
- __MACOSX/._file 1
- file 1/.Rhistory
- __MACOSX/file 1/._.Rhistory
- file 1/Relative_importance2.csv
- __MACOSX/file 1/._Relative_importance2.csv
- file 1/.DS_Store
- __MACOSX/file 1/._.DS_Store
- file 1/Relative_importance1.csv
- __MACOSX/file 1/._Relative_importance1.csv
- file 1/Relative_importance.csv
- __MACOSX/file 1/._Relative_importance.csv
- file 1/Code.R
- __MACOSX/file 1/._Code.R
- file 1/data.xlsx
- __MACOSX/file 1/._data.xlsx
- file 1/Appendix 1.pdf
- __MACOSX/file 1/._Appendix 1.pdf
- file 1/Appendix 2 Species lists.docx
- __MACOSX/file 1/._Appendix 2 Species lists.docx
