# Supplementary material for: Influences of environment, human activity, and climate on the invasion of Ageratina adenophora (Spreng.) in Southwest China
Source: PeerJ. 2023 Mar 9;11:e14902. doi: 10.7717/peerj.14902 (PMC10008309; doi:10.7717/peerj.14902)
Supplement: Supplemental Information 1 [file peerj-11-14902-s001.zip › file 1/Relative_importance2.csv]

Predictive variables	Relative importance
temperature_annual_range	3.185
precipitation_of_driest_month	0.715
precipitation_of_wettest_month	2.323
temperature_seasonality	4.59
