# Supplementary material for: Influences of environment, human activity, and climate on the invasion of Ageratina adenophora (Spreng.) in Southwest China
Source: PeerJ. 2023 Mar 9;11:e14902. doi: 10.7717/peerj.14902 (PMC10008309; doi:10.7717/peerj.14902)
Supplement: Supplemental Information 1 [file peerj-11-14902-s001.zip › file 1/Relative_importance.csv]

Predictive variables	Relative importance
slope	1.842
aspect	3.286
soil_moisture	8.766
community_canopy_density	12.141
shrub_layer_coverage	21.028
herb_layer_coverage	5.877
Sds	4.686
Sdh	29.555
