# Supplementary material for: Influences of environment, human activity, and climate on the invasion of Ageratina adenophora (Spreng.) in Southwest China
Source: PeerJ. 2023 Mar 9;11:e14902. doi: 10.7717/peerj.14902 (PMC10008309; doi:10.7717/peerj.14902)
Supplement: Supplemental Information 1 [file peerj-11-14902-s001.zip › file 1/data.xlsx]

## Sheet: Sheet1
A_adenophora	altitude	slope	aspect	soil_moisture	soil_temperature	burn_intensity	community_canopy_density	shrub_layer_coverage	herb_layer_coverage	Simpson_diversity_index_of_tree_layer	Simpson_diversity_index_of_shrub_layer	Simpson_diversity_index_of_herb_layer	shortest_distance_to_roads	shortest_distance_to_waters	shortest_distance_to_residential	temperature_annual_range	precipitation_seasonality	precipitation_of_driest_month	precipitation_of_wettest_month	temperature_seasonality	annual_precipitation	mean_temperature_of_coldest_quarter
3	1015	35	4	2.02	7.25	0.4	69.325	32.5	10	0.0986193	0.812342	0.818445	0.205435	2.08219	0.303019	25.3	96.4655	10	253	613.941	1118	8.13333
0	1038	40	4	3.05833	12.4417	0	73.1	63.3333	21	0.460938	0.806436	0.714702	0.18491	2.14741	0.366024	25.3	96.4655	10	253	613.941	1118	8.13333
75	1930	15	3	2.025	18.9167	0	71.8	3.33333	0	0.0493511	0.579882	0	0.127931	10.8472	1.41977	25.1	97.9863	4	207	522.457	936	6.93333
3	1038	35	4	3.50833	8.8	0	72.075	17.5	12.75	0.395	0.550564	0.72512	0.117718	10.8596	1.71592	25.1	97.9863	4	207	522.457	936	6.93333
3	1848	30	2	8.075	12.3583	0.4	68.45	50	2.5	0.265928	0.673931	0.728889	1.48383	4.82095	2.65763	24.8	98.9116	4	214	524.371	940	8.15
0	1832	30	4	2.65833	11.7833	0	62.6	37.5	2	0	0.565497	0.541667	1.50039	4.86611	2.6267	24.8	98.9116	4	214	524.371	940	8.15
0	2278	30	4	5.73333	9.95	0	75.85	20	1	0	0.676216	0.375	0.030887	13.0513	3.00394	24.9	94.7736	5	194	511.928	920	4.71667
2	2170	25	2	6.425	15.6	0	79.4	32.5	3	0	0.8034	0.836597	0.849905	19.5497	1.65864	25	95.9768	5	201	517.221	934	5.9
95	2022	20	2	4.4	13.6083	0	59.8	22.5	1.5	0	0.693333	0.257857	0.236408	19.0504	1.25151	24.9	96.6529	5	207	517.724	943	6.48333
102	1941	25	2	5.03333	6.425	0	69.15	5.5	0.5	0	0.402893	0.310085	0.129594	1.11451	1.00154	24.2	99.3433	4	216	499.522	941	8.03333
8	1801	40	2	2.62727	8.45	0	77.4	50	0	0	0.53162	0.403628	0.0354507	3.87694	0.980407	23.8	99.7607	4	217	491.803	940	8.4
3	1894	30	2	6.59167	7.075	0.2	72.25	31	0	0.375	0.5976	0.654364	0.0923861	2.65576	0.186426	23.6	100.054	4	217	501.338	934	8.11667
6	1892	25	2	4.975	10.4417	0.4	72.25	46.5	0	0.18	0.653297	0.591837	0.0701206	2.67985	0.151584	23.6	100.054	4	217	501.338	934	8.11667
71	1901	20	2	7.61667	9.85	0.4	76.6	12	0	0	0.568073	0.136529	0.0985148	2.72452	0.162894	23.6	100.054	4	217	501.338	934	8.11667
111	1662	38	4	8.44167	10.2083	0.6	31.8	29	25	0	0.344409	0.386433	0.582147	4.5876	1.1026	23.6	100.937	4	218	492.191	920	10.3667
65	1645	13	4	6.04167	17.0167	0	55.3	10	10	0	0.244898	0.290114	1.62905	4.55359	3.3602	23.6	100.649	5	218	493.342	922	9.98333
11	1659	40	4	4.69167	14.975	0	61.7	57.5	11	0.5568	0.661913	0.520088	1.53296	4.81824	3.23871	23.6	100.649	5	218	493.342	922	9.98333
12	2185	23	3	7.3	10.2333	0.2	64	65	6	0	0.529979	0.746509	1.95566	1.38887	3.88111	23.5	98.0276	6	211	483.29	929	8.11667
0	2184	8	3	8.7	11.9167	0.2	70.6	89.5	10	0.132653	0.161266	0.378072	1.93291	1.36648	3.89317	23.5	98.0276	6	211	483.29	929	8.11667
53	2172	43	3	6.25	15.0333	0.2	68.75	7	7.5	0	0.375	0.275754	1.75757	1.21214	3.90759	23.5	98.0276	6	211	483.29	929	8.11667
61	1904	29	4	5.93333	16.725	0.2	58.25	25	4	0	0.597222	0.387115	1.11463	0.776215	3.23493	23.7	98.7099	6	214	486.633	929	9.18333
135	1593	12	4	12.7167	12.1167	0.2	70.15	10	0	0.429752	0.5	0.00749053	0.474632	0.274411	2.65952	24	98.8984	6	215	491.079	926	10.4167
11	1818	34	3	6.98333	8.41667	0.2	67.6	18.5	25	0.18	0.163704	0.728889	0.939911	6.95132	1.12617	23.1	99.0053	6	214	476.746	936	9.83333
55	1474	32	3	4.85	23.2583	0.2	74.55	18	0.5	0.408163	0.242854	0.184823	0.872048	4.90741	1.12188	23.7	98.185	6	204	492.342	892	11.2
77	1467	25	1	7.5	13.95	0.2	75.8	11	0	0.561983	0.163176	0.13877	0.814779	4.95526	1.06026	23.7	98.185	6	204	492.342	892	11.2
79	1433	40	1	4.36667	8.51667	0.2	65.9	3.5	7.5	0.497041	0.64	0.461604	1.11908	4.16021	1.30327	24.1	98.2605	6	200	488.097	879	11.8333
1	2156	24	1	7.11667	12.0667	0	66.5	37.5	6.5	0.629936	0.609184	0.612245	4.9098	5.99745	6.65032	23.5	98.2522	6	211	476.924	931	8.66667
80	2062	38	4	8.99167	12.175	0	72.95	8	0	0	0.545898	0.18028	4.90768	5.9893	6.60714	23.5	98.2522	6	211	476.924	931	8.66667
91	1882	24	3	11.75	13.75	0.2	77.95	5.5	0	0	0.535917	0.161616	1.25341	1.31662	6.36423	23.7	96.8692	7	209	467.368	923	9.93333
7	1873	25	3	6.75833	19.5	0.6	70.45	24	36	0	0.28772	0.727901	1.21656	1.19593	6.22453	23.7	96.8692	7	209	467.368	923	9.93333
56	2009	24	1	8.95	12.9333	0.2	65.15	15	7.5	0.152778	0.415225	0.27714	0.0543707	5.43526	5.17338	23.4	96.225	7	207	465.942	914	9.11667
38	1993	20	4	8.09167	13.1333	0.2	72.55	3.5	6.5	0	0	0.580556	0.0360845	5.50199	5.10588	23.4	96.225	7	207	465.942	914	9.11667
175	1760	25	1	9.31667	12.7833	0.6	59.2	2.5	0.5	0	0	0.184898	1.94616	7.64817	3.93917	24.8	98.36	5	199	483.318	872	11.2667
60	1756	8	4	11.6417	16.3	0.6	71.4	3.5	22.5	0.277778	0.46875	0.176381	1.97736	7.69751	3.87507	24.8	98.36	5	199	483.318	872	11.2667
21	1364	36	4	11.7917	16.9083	0.4	60.55	19	18	0	0.437642	0.634367	1.27831	9.60277	4.18006	24.2	96.3331	6	185	484.655	818	12.3833
56	2278	26	4	4.56667	19.1167	0	53.95	10	1	0	0.562788	0.0835315	0.583724	2.86022	3.13448	23.6	95.6343	6	193	455.487	867	9.65
83	2170	24	2	8.20909	15.3727	0.6	67.85	15.5	5	0.18	0.611686	0.501742	1.10132	2.68008	2.48634	23.3	92.9722	7	193	450.197	887	8.03333
1	2022	23	2	6.875	15.5333	0.2	70.15	25	17	0.285375	0.6028	0.778401	1.17533	2.73149	2.47622	23.3	92.9722	7	193	450.197	887	8.03333
107	1941	24	2	8.25	13.1167	0.2	62.3	5	3	0	0.53	0.234748	0.639041	1.79132	1.96221	23.7	94.1395	7	194	452.062	886	8.85
54	1578	26	1	6.25833	13	0	68.3	31.5	20	0.604167	0.571429	0.227358	0.55329	0.919551	3.6776	24.9	95.0576	6	174	466.434	789	12.8
